# Supplementary material for: Solid-State NMR Studies of the Succinate-Acetate Permease from Citrobacter Koseri in Liposomes and Native Nanodiscs
Source: Life (Basel). 2021 Aug 31;11(9):908. doi: 10.3390/life11090908 (PMC8471396; doi:10.3390/life11090908)
Supplement: Supplementary file 1 [file life-11-00908-s001.zip]

Archive with 1 entries (1 files):
- life-1321768-supplementary.pdf
